# Supplementary material for: Nanoapatites Doped and Co-Doped with Noble Metal Ions as Modern Antibiofilm Materials for Biomedical Applications against Drug-Resistant Clinical Strains of Enterococcus faecalis VRE and Staphylococcus aureus MRSA
Source: Int J Mol Sci. 2022 Jan 28;23(3):1533. doi: 10.3390/ijms23031533 (PMC8836119; doi:10.3390/ijms23031533)
Supplement: Supplementary file 1 [file ijms-23-01533-s001.zip]

Archive with 1 entries (1 files):
- ijms-1557351-supplementary.pdf
